# Supplementary material for: Integrative Bioinformatics Approaches Indicate a Particular Pattern of Some SARS-CoV-2 and Non-SARS-CoV-2 Proteins
Source: Vaccines (Basel). 2022 Dec 23;11(1):38. doi: 10.3390/vaccines11010038 (PMC9864461; doi:10.3390/vaccines11010038)
Supplement: Supplementary file 1 [file vaccines-11-00038-s001.zip]

Archive with 14 entries (14 files):
- Figure S1.pdf
- Figure S2.pdf
- Figure S3.pdf
- Figure S4.pdf
- Figure S5.pdf
- Figure S6.pdf
- Figure S7.pdf
- Table S1.pdf
- Table S2.pdf
- Table S3.pdf
- Table S4.pdf
- Table S5.pdf
- Table S6.pdf
- Table S7.pdf
